# Supplementary material for: Morphology of inner cell mass: a better predictive biomarker of blastocyst viability
Source: PeerJ. 2022 Aug 26;10:e13935. doi: 10.7717/peerj.13935 (PMC9422976; doi:10.7717/peerj.13935)
Supplement: Data S1 — Rows of details of expansion degree (A), grades of ICM (B) and TE (C) and pregnancy outcome (D) of 2060 transferred blastocysts included in the statistical analysis and corresponding numerical values for grades of ICM (E), grades of TE (F) and pregnancy (G) were provided. [file peerj-10-13935-s001.xlsx]

## Sheet: Raw Data
Expansion	ICM	TE	Result	icm_val	te_val	result_val
4	A	A	Negative	3	3	0
4	B	B	Positive	2	2	1
3	B	C	Negative	2	3	0
2	B	B	Positive	2	2	1
4	A	B	Negative	3	2	0
5	B	B	Negative	2	2	0
4	B	A	Positive	2	3	1
2	A	A	Negative	3	3	0
2	B	B	Negative	2	2	0
4	B	C	Positive	2	3	1
2	B	B	Negative	2	2	0
3	A	A	Positive	3	3	1
2	A	A	Negative	3	3	0
3	A	A	Positive	3	3	1
4	A	A	Negative	3	3	0
5	A	A	Positive	3	3	1
5	A	A	Positive	3	3	1
4	B	C	Negative	2	3	0
5	A	A	Positive	3	3	1
4	A	B	Positive	3	2	1
2	A	B	Negative	3	2	0
4	A	A	Negative	3	3	0
4	A	A	Negative	3	3	0
5	A	B	Positive	3	2	1
2	B	B	Negative	2	2	0
2	A	A	Positive	3	3	1
3	B	B	Negative	2	2	0
3	A	B	Negative	3	2	0
2	A	A	Positive	3	3	1
4	A	A	Negative	3	3	0
3	A	A	Positive	3	3	1
3	B	A	Negative	2	3	0
4	B	B	Positive	2	2	1
4	A	A	Positive	3	3	1
5	A	A	Positive	3	3	1
2	A	B	Negative	3	2	0
3	A	A	Positive	3	3	1
3	A	B	Negative	3	2	0
3	A	C	Negative	3	3	0
3	B	B	Negative	2	2	0
5	B	C	Negative	2	3	0
4	B	B	Negative	2	2	0
3	B	A	Negative	2	3	0
4	A	B	Negative	3	2	0
4	A	A	Positive	3	3	1
4	A	A	Negative	3	3	0
5	A	B	Negative	3	2	0
4	A	A	Negative	3	3	0
3	A	A	Negative	3	3	0
5	A	A	Positive	3	3	1
2	B	B	Positive	2	2	1
4	A	A	Positive	3	3	1
4	A	B	Positive	3	2	1
3	B	B	Negative	2	2	0
4	A	A	Positive	3	3	1
3	B	B	Negative	2	2	0
5	B	A	Positive	2	3	1
3	A	B	Negative	3	2	0
4	A	B	Negative	3	2	0
4	A	A	Negative	3	3	0
4	B	A	Negative	2	3	0
4	B	C	Negative	2	3	0
3	B	B	Negative	2	2	0
4	A	A	Negative	3	3	0
4	B	B	Negative	2	2	0
3	A	A	Negative	3	3	0
5	B	B	Negative	2	2	0
2	B	B	Positive	2	2	1
4	A	B	Positive	3	2	1
5	B	B	Negative	2	2	0
4	A	A	Positive	3	3	1
3	B	B	Negative	2	2	0
3	B	B	Negative	2	2	0
4	B	B	Negative	2	2	0
3	B	C	Negative	2	3	0
3	B	B	Negative	2	2	0
4	B	B	Negative	2	2	0
3	A	B	Positive	3	2	1
4	B	B	Negative	2	2	0
4	A	B	Negative	3	2	0
4	A	B	Positive	3	2	1
4	B	A	Positive	2	3	1
4	B	B	Positive	2	2	1
3	A	A	Positive	3	3	1
3	B	B	Negative	2	2	0
4	A	B	Positive	3	2	1
3	A	B	Positive	3	2	1
4	A	A	Negative	3	3	0
4	A	A	Positive	3	3	1
3	A	A	Negative	3	3	0
4	B	B	Positive	2	2	1
3	A	B	Positive	3	2	1
3	A	B	Positive	3	2	1
3	A	A	Negative	3	3	0
4	B	B	Negative	2	2	0
4	A	B	Negative	3	2	0
4	A	A	Positive	3	3	1
2	B	B	Positive	2	2	1
3	B	B	Positive	2	2	1
4	A	A	Negative	3	3	0
2	A	B	Negative	3	2	0
4	A	A	Negative	3	3	0
4	B	B	Negative	2	2	0
3	A	B	Negative	3	2	0
4	A	A	Negative	3	3	0
5	A	A	Positive	3	3	1
4	A	B	Positive	3	2	1
3	A	B	Negative	3	2	0
4	B	B	Positive	2	2	1
4	A	A	Positive	3	3	1
4	A	A	Negative	3	3	0
4	A	B	Positive	3	2	1
5	B	A	Positive	2	3	1
4	A	B	Positive	3	2	1
5	A	A	Negative	3	3	0
3	A	A	Negative	3	3	0
5	A	A	Negative	3	3	0
5	B	A	Negative	2	3	0
3	B	B	Negative	2	2	0
5	B	A	Negative	2	3	0
4	A	A	Negative	3	3	0
4	B	B	Negative	2	2	0
3	A	B	Negative	3	2	0
4	B	A	Negative	2	3	0
5	A	A	Positive	3	3	1
4	A	A	Positive	3	3	1
5	A	A	Positive	3	3	1
5	A	A	Positive	3	3	1
5	A	A	Positive	3	3	1
3	A	A	Positive	3	3	1
3	B	B	Positive	2	2	1
2	A	B	Positive	3	2	1
2	B	B	Positive	2	2	1
4	A	A	Positive	3	3	1
4	A	A	Positive	3	3	1
4	A	A	Positive	3	3	1
4	A	A	Positive	3	3	1
4	A	A	Positive	3	3	1
3	A	A	Positive	3	3	1
5	A	A	Positive	3	3	1
5	A	A	Positive	3	3	1
4	B	A	Positive	2	3	1
3	A	A	Positive	3	3	1
5	A	A	Positive	3	3	1
5	A	B	Positive	3	2	1
4	A	A	Positive	3	3	1
5	A	A	Positive	3	3	1
4	A	A	Positive	3	3	1
3	A	A	Positive	3	3	1
5	A	A	Positive	3	3	1
4	A	A	Positive	3	3	1
4	A	A	Positive	3	3	1
4	A	A	Positive	3	3	1
4	A	A	Positive	3	3	1
5	A	A	Positive	3	3	1
2	A	B	Positive	3	2	1
4	A	B	Positive	3	2	1
5	A	A	Positive	3	3	1
3	A	A	Positive	3	3	1
4	A	A	Positive	3	3	1
4	A	A	Positive	3	3	1
4	A	A	Positive	3	3	1
4	A	A	Positive	3	3	1
4	A	A	Positive	3	3	1
4	A	A	Positive	3	3	1
2	A	B	Positive	3	2	1
4	A	B	Positive	3	2	1
3	A	A	Positive	3	3	1
5	A	B	Positive	3	2	1
4	A	A	Positive	3	3	1
3	B	A	Positive	2	3	1
4	A	B	Positive	3	2	1
4	A	A	Positive	3	3	1
4	A	B	Positive	3	2	1
4	A	B	Positive	3	2	1
5	A	B	Positive	3	2	1
3	A	A	Positive	3	3	1
5	A	A	Positive	3	3	1
5	A	A	Positive	3	3	1
4	A	A	Positive	3	3	1
2	B	B	Positive	2	2	1
3	B	B	Positive	2	2	1
3	A	B	Positive	3	2	1
4	A	A	Positive	3	3	1
3	A	A	Positive	3	3	1
3	A	B	Positive	3	2	1
4	A	A	Positive	3	3	1
4	A	A	Positive	3	3	1
4	A	B	Positive	3	2	1
4	A	A	Positive	3	3	1
4	A	B	Positive	3	2	1
4	A	B	Positive	3	2	1
4	A	B	Positive	3	2	1
4	A	A	Positive	3	3	1
4	A	A	Positive	3	3	1
4	A	A	Positive	3	3	1
4	A	B	Positive	3	2	1
4	A	A	Positive	3	3	1
4	A	A	Positive	3	3	1
3	A	B	Positive	3	2	1
5	A	A	Positive	3	3	1
5	A	A	Positive	3	3	1
5	A	A	Positive	3	3	1
4	A	A	Positive	3	3	1
4	A	A	Positive	3	3	1
4	A	A	Positive	3	3	1
4	A	A	Positive	3	3	1
4	A	A	Positive	3	3	1
4	A	A	Positive	3	3	1
4	A	A	Positive	3	3	1
5	A	B	Positive	3	2	1
4	A	A	Positive	3	3	1
4	A	A	Positive	3	3	1
5	A	B	Positive	3	2	1
2	B	B	Positive	2	2	1
2	B	B	Positive	2	2	1
4	A	A	Positive	3	3	1
5	A	A	Positive	3	3	1
3	A	A	Positive	3	3	1
3	A	A	Positive	3	3	1
5	B	B	Positive	2	2	1
5	A	A	Positive	3	3	1
5	B	B	Positive	2	2	1
4	A	A	Positive	3	3	1
3	A	B	Positive	3	2	1
3	A	A	Positive	3	3	1
4	A	B	Positive	3	2	1
2	A	A	Positive	3	3	1
3	A	A	Positive	3	3	1
4	B	B	Positive	2	2	1
4	A	A	Positive	3	3	1
4	A	B	Positive	3	2	1
2	A	A	Positive	3	3	1
4	A	B	Positive	3	2	1
4	A	B	Positive	3	2	1
4	A	A	Positive	3	3	1
3	A	A	Positive	3	3	1
4	A	B	Positive	3	2	1
2	A	B	Positive	3	2	1
5	A	B	Positive	3	2	1
2	A	A	Positive	3	3	1
3	B	B	Positive	2	2	1
5	A	A	Positive	3	3	1
3	A	A	Positive	3	3	1
2	B	A	Positive	2	3	1
5	A	A	Positive	3	3	1
4	A	A	Positive	3	3	1
3	A	A	Positive	3	3	1
4	A	A	Positive	3	3	1
4	A	B	Positive	3	2	1
4	A	A	Positive	3	3	1
5	A	A	Positive	3	3	1
4	A	A	Positive	3	3	1
5	A	B	Positive	3	2	1
4	A	A	Positive	3	3	1
5	B	A	Positive	2	3	1
5	A	A	Positive	3	3	1
5	A	A	Positive	3	3	1
3	A	B	Positive	3	2	1
5	A	A	Positive	3	3	1
4	A	A	Positive	3	3	1
4	A	A	Positive	3	3	1
4	A	B	Positive	3	2	1
5	A	A	Positive	3	3	1
5	A	A	Positive	3	3	1
4	A	B	Positive	3	2	1
5	A	B	Positive	3	2	1
5	A	A	Positive	3	3	1
4	A	B	Positive	3	2	1
5	A	A	Positive	3	3	1
4	A	A	Positive	3	3	1
2	A	B	Positive	3	2	1
4	B	A	Positive	2	3	1
4	A	A	Positive	3	3	1
4	A	A	Positive	3	3	1
5	A	A	Positive	3	3	1
4	A	A	Positive	3	3	1
4	A	A	Positive	3	3	1
4	A	A	Positive	3	3	1
5	B	B	Positive	2	2	1
4	A	B	Positive	3	2	1
5	B	A	Positive	2	3	1
5	B	B	Positive	2	2	1
3	B	B	Positive	2	2	1
4	A	B	Positive	3	2	1
5	A	B	Positive	3	2	1
4	A	A	Positive	3	3	1
3	A	A	Positive	3	3	1
5	A	A	Positive	3	3	1
3	A	B	Positive	3	2	1
4	A	A	Positive	3	3	1
4	A	A	Positive	3	3	1
4	A	A	Positive	3	3	1
4	A	A	Positive	3	3	1
3	A	B	Positive	3	2	1
5	A	A	Positive	3	3	1
4	A	A	Positive	3	3	1
3	A	A	Positive	3	3	1
5	A	A	Positive	3	3	1
4	A	A	Positive	3	3	1
5	A	A	Positive	3	3	1
5	A	A	Positive	3	3	1
3	A	B	Positive	3	2	1
4	A	A	Positive	3	3	1
4	A	B	Positive	3	2	1
5	A	B	Positive	3	2	1
3	A	B	Positive	3	2	1
4	A	A	Positive	3	3	1
4	A	A	Positive	3	3	1
4	A	A	Positive	3	3	1
5	A	A	Positive	3	3	1
4	A	B	Positive	3	2	1
3	B	A	Positive	2	3	1
3	A	A	Positive	3	3	1
4	A	A	Positive	3	3	1
3	A	B	Positive	3	2	1
5	A	A	Positive	3	3	1
5	B	A	Positive	2	3	1
3	B	A	Positive	2	3	1
5	A	A	Positive	3	3	1
3	A	A	Positive	3	3	1
2	B	A	Positive	2	3	1
3	B	A	Positive	2	3	1
2	A	B	Positive	3	2	1
2	A	A	Positive	3	3	1
4	A	A	Positive	3	3	1
3	A	B	Positive	3	2	1
3	A	B	Positive	3	2	1
3	B	B	Positive	2	2	1
3	B	B	Positive	2	2	1
4	A	B	Positive	3	2	1
5	A	B	Positive	3	2	1
3	A	B	Positive	3	2	1
4	B	B	Positive	2	2	1
2	B	B	Positive	2	2	1
3	B	B	Positive	2	2	1
4	B	B	Positive	2	2	1
3	A	A	Positive	3	3	1
2	A	B	Positive	3	2	1
3	A	B	Positive	3	2	1
4	A	B	Positive	3	2	1
4	A	A	Positive	3	3	1
4	A	A	Positive	3	3	1
4	B	A	Positive	2	3	1
3	A	B	Positive	3	2	1
4	A	B	Positive	3	2	1
3	A	A	Positive	3	3	1
2	B	B	Positive	2	2	1
3	A	A	Positive	3	3	1
3	A	A	Positive	3	3	1
3	A	A	Positive	3	3	1
3	B	B	Positive	2	2	1
3	A	B	Positive	3	2	1
4	A	A	Positive	3	3	1
4	B	A	Positive	2	3	1
4	B	B	Positive	2	2	1
4	B	B	Positive	2	2	1
3	A	B	Positive	3	2	1
4	A	A	Positive	3	3	1
2	A	B	Positive	3	2	1
5	B	A	Positive	2	3	1
5	A	B	Positive	3	2	1
4	A	B	Positive	3	2	1
4	A	B	Positive	3	2	1
3	A	A	Positive	3	3	1
4	A	B	Positive	3	2	1
3	A	A	Positive	3	3	1
5	B	A	Positive	2	3	1
4	A	A	Positive	3	3	1
5	A	A	Positive	3	3	1
3	A	A	Positive	3	3	1
4	B	C	Positive	2	3	1
4	A	B	Positive	3	2	1
4	A	B	Positive	3	2	1
4	A	A	Positive	3	3	1
5	A	B	Positive	3	2	1
4	A	B	Positive	3	2	1
3	A	B	Positive	3	2	1
5	A	A	Positive	3	3	1
3	B	B	Positive	2	2	1
3	A	B	Positive	3	2	1
5	A	A	Positive	3	3	1
3	A	B	Positive	3	2	1
4	B	B	Positive	2	2	1
4	A	A	Positive	3	3	1
5	B	B	Positive	2	2	1
4	A	B	Positive	3	2	1
2	A	A	Positive	3	3	1
3	B	B	Positive	2	2	1
3	A	A	Positive	3	3	1
4	A	A	Positive	3	3	1
3	A	A	Positive	3	3	1
4	A	B	Positive	3	2	1
2	B	B	Positive	2	2	1
4	A	B	Positive	3	2	1
5	A	A	Positive	3	3	1
3	B	B	Positive	2	2	1
4	A	A	Positive	3	3	1
4	A	A	Positive	3	3	1
4	B	B	Positive	2	2	1
4	A	A	Positive	3	3	1
4	A	A	Positive	3	3	1
2	B	B	Positive	2	2	1
4	A	B	Positive	3	2	1
3	B	B	Positive	2	2	1
5	A	B	Positive	3	2	1
3	A	B	Positive	3	2	1
4	A	A	Positive	3	3	1
4	B	B	Positive	2	2	1
4	A	B	Positive	3	2	1
5	A	B	Positive	3	2	1
4	A	A	Positive	3	3	1
4	B	A	Positive	2	3	1
5	B	B	Positive	2	2	1
4	A	A	Positive	3	3	1
3	A	A	Positive	3	3	1
4	A	A	Positive	3	3	1
4	A	A	Positive	3	3	1
2	B	B	Positive	2	2	1
4	A	A	Positive	3	3	1
4	A	A	Positive	3	3	1
5	A	A	Positive	3	3	1
3	A	A	Positive	3	3	1
5	A	B	Positive	3	2	1
4	A	A	Positive	3	3	1
4	A	A	Positive	3	3	1
5	A	A	Positive	3	3	1
4	B	A	Positive	2	3	1
4	A	B	Positive	3	2	1
5	A	B	Positive	3	2	1
4	A	B	Positive	3	2	1
2	B	B	Positive	2	2	1
4	A	A	Positive	3	3	1
4	A	A	Positive	3	3	1
4	A	A	Positive	3	3	1
4	A	A	Positive	3	3	1
2	B	B	Positive	2	2	1
3	A	A	Positive	3	3	1
3	A	A	Positive	3	3	1
2	B	B	Positive	2	2	1
4	A	A	Positive	3	3	1
3	A	B	Positive	3	2	1
5	A	B	Positive	3	2	1
4	A	A	Positive	3	3	1
4	A	A	Positive	3	3	1
4	A	B	Positive	3	2	1
3	A	A	Positive	3	3	1
3	A	B	Positive	3	2	1
4	B	B	Positive	2	2	1
4	B	B	Positive	2	2	1
4	A	A	Negative	3	3	0
3	A	B	Negative	3	2	0
3	A	B	Negative	3	2	0
4	A	A	Negative	3	3	0
2	A	B	Negative	3	2	0
3	A	B	Negative	3	2	0
3	A	B	Negative	3	2	0
4	B	B	Negative	2	2	0
4	A	A	Negative	3	3	0
5	A	A	Negative	3	3	0
5	A	A	Negative	3	3	0
5	B	B	Negative	2	2	0
5	B	A	Negative	2	3	0
5	B	A	Negative	2	3	0
3	A	A	Negative	3	3	0
5	A	B	Negative	3	2	0
5	A	A	Negative	3	3	0
4	A	B	Negative	3	2	0
4	A	A	Negative	3	3	0
3	A	A	Negative	3	3	0
3	A	A	Negative	3	3	0
2	A	B	Negative	3	2	0
4	C	B	Negative	1	2	0
4	B	A	Negative	2	3	0
3	A	B	Negative	3	2	0
4	A	A	Negative	3	3	0
5	A	A	Negative	3	3	0
4	A	A	Negative	3	3	0
3	A	B	Negative	3	2	0
3	B	B	Negative	2	2	0
2	A	A	Negative	3	3	0
4	B	C	Negative	2	3	0
3	B	B	Negative	2	2	0
3	B	B	Negative	2	2	0
4	B	B	Negative	2	2	0
4	B	B	Negative	2	2	0
5	A	A	Negative	3	3	0
5	A	A	Negative	3	3	0
5	A	A	Negative	3	3	0
5	A	B	Negative	3	2	0
4	B	A	Negative	2	3	0
5	A	B	Negative	3	2	0
4	A	A	Negative	3	3	0
5	A	A	Negative	3	3	0
4	A	A	Negative	3	3	0
4	A	A	Negative	3	3	0
4	A	A	Negative	3	3	0
4	A	A	Negative	3	3	0
5	A	A	Negative	3	3	0
4	A	A	Negative	3	3	0
4	A	A	Negative	3	3	0
5	A	A	Negative	3	3	0
4	B	A	Negative	2	3	0
3	A	A	Negative	3	3	0
3	A	A	Negative	3	3	0
4	A	A	Negative	3	3	0
4	A	A	Negative	3	3	0
5	A	A	Negative	3	3	0
5	A	B	Negative	3	2	0
4	A	A	Negative	3	3	0
2	A	B	Negative	3	2	0
5	A	A	Negative	3	3	0
4	A	B	Negative	3	2	0
4	A	A	Negative	3	3	0
4	A	A	Negative	3	3	0
4	A	A	Negative	3	3	0
4	A	B	Negative	3	2	0
4	B	B	Negative	2	2	0
4	B	B	Negative	2	2	0
4	A	A	Negative	3	3	0
3	A	A	Negative	3	3	0
5	A	A	Negative	3	3	0
3	B	B	Negative	2	2	0
5	B	B	Negative	2	2	0
4	A	A	Negative	3	3	0
4	A	A	Negative	3	3	0
3	A	A	Negative	3	3	0
2	B	B	Negative	2	2	0
5	A	A	Negative	3	3	0
4	A	B	Negative	3	2	0
5	A	B	Negative	3	2	0
5	A	A	Negative	3	3	0
5	A	A	Negative	3	3	0
4	A	B	Negative	3	2	0
4	A	A	Negative	3	3	0
3	A	B	Negative	3	2	0
4	A	A	Negative	3	3	0
4	A	A	Negative	3	3	0
4	A	A	Negative	3	3	0
4	A	A	Negative	3	3	0
2	A	B	Negative	3	2	0
2	B	B	Negative	2	2	0
5	A	B	Negative	3	2	0
5	A	A	Negative	3	3	0
5	A	A	Negative	3	3	0
4	A	A	Negative	3	3	0
4	A	A	Negative	3	3	0
4	A	A	Negative	3	3	0
3	A	A	Negative	3	3	0
4	A	A	Negative	3	3	0
2	A	B	Negative	3	2	0
2	A	A	Negative	3	3	0
4	A	A	Negative	3	3	0
5	B	A	Negative	2	3	0
3	A	B	Negative	3	2	0
3	A	B	Negative	3	2	0
4	A	A	Negative	3	3	0
3	A	B	Negative	3	2	0
4	A	A	Negative	3	3	0
4	A	A	Negative	3	3	0
4	A	A	Negative	3	3	0
2	A	A	Negative	3	3	0
5	A	A	Negative	3	3	0
3	A	A	Negative	3	3	0
2	B	B	Negative	2	2	0
2	A	B	Negative	3	2	0
4	A	A	Negative	3	3	0
4	A	A	Negative	3	3	0
4	A	A	Negative	3	3	0
5	B	B	Negative	2	2	0
5	A	A	Negative	3	3	0
3	A	A	Negative	3	3	0
2	A	B	Negative	3	2	0
5	A	A	Negative	3	3	0
4	A	A	Negative	3	3	0
5	A	A	Negative	3	3	0
4	A	A	Negative	3	3	0
3	B	A	Negative	2	3	0
4	A	B	Negative	3	2	0
4	A	A	Negative	3	3	0
4	A	A	Negative	3	3	0
3	A	A	Negative	3	3	0
4	A	A	Negative	3	3	0
3	B	A	Negative	2	3	0
5	A	B	Negative	3	2	0
4	A	A	Negative	3	3	0
4	A	A	Negative	3	3	0
3	B	C	Negative	2	3	0
3	A	A	Negative	3	3	0
4	A	A	Negative	3	3	0
2	B	B	Negative	2	2	0
5	A	B	Negative	3	2	0
5	B	B	Negative	2	2	0
4	B	B	Negative	2	2	0
3	A	B	Negative	3	2	0
4	A	B	Negative	3	2	0
4	A	A	Negative	3	3	0
4	A	A	Negative	3	3	0
4	A	A	Negative	3	3	0
4	A	A	Negative	3	3	0
5	A	A	Negative	3	3	0
5	A	A	Negative	3	3	0
4	A	A	Negative	3	3	0
4	A	A	Negative	3	3	0
4	A	A	Negative	3	3	0
2	A	A	Negative	3	3	0
5	A	A	Negative	3	3	0
5	A	A	Negative	3	3	0
4	A	A	Negative	3	3	0
4	A	A	Negative	3	3	0
4	A	A	Negative	3	3	0
4	A	A	Negative	3	3	0
3	A	A	Negative	3	3	0
4	B	B	Negative	2	2	0
4	B	B	Negative	2	2	0
5	A	B	Negative	3	2	0
3	A	B	Negative	3	2	0
4	B	B	Negative	2	2	0
4	A	B	Negative	3	2	0
4	A	B	Negative	3	2	0
3	A	A	Negative	3	3	0
4	A	A	Negative	3	3	0
4	A	A	Negative	3	3	0
5	B	C	Negative	2	3	0
4	B	B	Negative	2	2	0
3	A	B	Negative	3	2	0
5	A	A	Negative	3	3	0
5	A	A	Negative	3	3	0
3	A	B	Negative	3	2	0
4	B	C	Negative	2	3	0
3	B	B	Negative	2	2	0
4	B	B	Negative	2	2	0
5	A	A	Negative	3	3	0
4	A	A	Negative	3	3	0
4	A	A	Negative	3	3	0
4	B	B	Negative	2	2	0
5	A	A	Negative	3	3	0
4	B	C	Negative	2	3	0
4	A	A	Negative	3	3	0
4	B	B	Negative	2	2	0
4	B	B	Negative	2	2	0
5	A	B	Negative	3	2	0
4	B	B	Negative	2	2	0
2	B	B	Negative	2	2	0
4	A	A	Negative	3	3	0
3	B	A	Negative	2	3	0
4	A	A	Negative	3	3	0
3	A	A	Negative	3	3	0
4	A	B	Negative	3	2	0
3	A	A	Negative	3	3	0
4	A	A	Negative	3	3	0
4	A	A	Negative	3	3	0
4	A	A	Negative	3	3	0
2	A	A	Negative	3	3	0
4	B	B	Negative	2	2	0
5	B	B	Negative	2	2	0
4	A	A	Negative	3	3	0
3	A	A	Negative	3	3	0
3	A	B	Negative	3	2	0
4	A	B	Negative	3	2	0
4	A	A	Negative	3	3	0
4	B	B	Negative	2	2	0
2	A	A	Negative	3	3	0
3	A	A	Negative	3	3	0
5	B	B	Negative	2	2	0
4	A	A	Negative	3	3	0
4	A	B	Negative	3	2	0
3	A	A	Negative	3	3	0
4	A	A	Negative	3	3	0
4	B	C	Negative	2	3	0
3	A	A	Negative	3	3	0
3	B	B	Negative	2	2	0
4	A	A	Negative	3	3	0
5	A	B	Negative	3	2	0
5	A	A	Negative	3	3	0
2	A	B	Negative	3	2	0
3	A	B	Negative	3	2	0
4	A	B	Negative	3	2	0
4	A	A	Negative	3	3	0
3	A	B	Negative	3	2	0
3	A	B	Negative	3	2	0
5	A	B	Negative	3	2	0
4	A	A	Negative	3	3	0
2	A	B	Negative	3	2	0
4	A	A	Negative	3	3	0
5	A	B	Negative	3	2	0
4	A	A	Negative	3	3	0
4	A	A	Negative	3	3	0
5	A	B	Negative	3	2	0
4	B	C	Negative	2	3	0
3	A	B	Negative	3	2	0
4	A	A	Negative	3	3	0
4	A	B	Negative	3	2	0
3	A	A	Negative	3	3	0
4	A	A	Negative	3	3	0
4	A	A	Negative	3	3	0
3	A	A	Negative	3	3	0
3	A	A	Negative	3	3	0
3	A	A	Negative	3	3	0
4	A	A	Negative	3	3	0
5	A	A	Negative	3	3	0
4	A	B	Negative	3	2	0
5	A	B	Negative	3	2	0
3	A	B	Negative	3	2	0
3	A	B	Negative	3	2	0
4	A	B	Negative	3	2	0
3	A	A	Negative	3	3	0
5	B	A	Negative	2	3	0
2	B	B	Negative	2	2	0
3	B	B	Negative	2	2	0
4	A	A	Negative	3	3	0
3	A	B	Negative	3	2	0
3	A	B	Negative	3	2	0
4	A	A	Negative	3	3	0
4	A	A	Negative	3	3	0
4	A	A	Negative	3	3	0
4	A	A	Negative	3	3	0
4	A	A	Negative	3	3	0
3	A	B	Negative	3	2	0
3	A	A	Negative	3	3	0
4	A	A	Negative	3	3	0
4	A	A	Negative	3	3	0
4	A	A	Negative	3	3	0
3	B	B	Negative	2	2	0
4	A	A	Negative	3	3	0
3	A	B	Negative	3	2	0
5	A	A	Negative	3	3	0
5	A	A	Negative	3	3	0
4	A	A	Negative	3	3	0
4	A	A	Negative	3	3	0
4	A	B	Negative	3	2	0
5	B	B	Negative	2	2	0
4	A	A	Negative	3	3	0
5	A	A	Negative	3	3	0
3	A	B	Negative	3	2	0
5	A	A	Negative	3	3	0
5	A	A	Negative	3	3	0
5	A	A	Negative	3	3	0
4	A	A	Negative	3	3	0
5	A	A	Negative	3	3	0
4	A	A	Negative	3	3	0
4	A	A	Negative	3	3	0
2	A	A	Negative	3	3	0
5	A	A	Negative	3	3	0
4	A	B	Negative	3	2	0
4	A	A	Negative	3	3	0
4	A	A	Negative	3	3	0
4	A	B	Negative	3	2	0
4	A	B	Negative	3	2	0
4	B	A	Negative	2	3	0
2	B	B	Negative	2	2	0
4	A	B	Negative	3	2	0
3	A	B	Negative	3	2	0
5	A	A	Negative	3	3	0
5	A	A	Negative	3	3	0
5	A	A	Negative	3	3	0
3	B	B	Negative	2	2	0
4	A	B	Negative	3	2	0
3	A	B	Negative	3	2	0
4	B	A	Negative	2	3	0
3	B	A	Negative	2	3	0
4	B	C	Negative	2	3	0
5	A	B	Negative	3	2	0
4	A	C	Negative	3	3	0
4	A	A	Negative	3	3	0
5	B	B	Negative	2	2	0
5	A	A	Negative	3	3	0
4	A	A	Negative	3	3	0
4	B	B	Negative	2	2	0
3	A	B	Negative	3	2	0
5	A	A	Negative	3	3	0
5	A	A	Negative	3	3	0
3	A	B	Negative	3	2	0
4	A	A	Negative	3	3	0
5	A	A	Negative	3	3	0
5	B	A	Negative	2	3	0
4	A	A	Negative	3	3	0
5	A	A	Negative	3	3	0
4	A	A	Negative	3	3	0
4	A	A	Negative	3	3	0
4	A	A	Negative	3	3	0
5	A	A	Negative	3	3	0
4	A	A	Negative	3	3	0
4	A	A	Negative	3	3	0
4	A	A	Negative	3	3	0
5	A	B	Negative	3	2	0
4	C	C	Negative	1	3	0
3	B	B	Negative	2	2	0
4	A	A	Negative	3	3	0
3	A	B	Negative	3	2	0
5	B	B	Negative	2	2	0
4	A	A	Negative	3	3	0
5	A	A	Negative	3	3	0
5	B	A	Negative	2	3	0
3	A	A	Negative	3	3	0
4	A	B	Negative	3	2	0
4	A	A	Negative	3	3	0
4	A	A	Negative	3	3	0
5	B	A	Negative	2	3	0
5	B	A	Negative	2	3	0
4	A	A	Negative	3	3	0
3	A	A	Negative	3	3	0
5	A	A	Negative	3	3	0
4	A	A	Negative	3	3	0
2	A	B	Negative	3	2	0
5	A	A	Negative	3	3	0
4	A	A	Negative	3	3	0
5	A	A	Negative	3	3	0
5	B	A	Negative	2	3	0
4	A	A	Negative	3	3	0
3	A	B	Negative	3	2	0
4	A	A	Negative	3	3	0
4	A	A	Negative	3	3	0
2	B	B	Negative	2	2	0
4	A	A	Negative	3	3	0
4	A	A	Negative	3	3	0
4	B	A	Negative	2	3	0
4	A	B	Negative	3	2	0
2	A	A	Negative	3	3	0
2	A	A	Negative	3	3	0
4	A	B	Negative	3	2	0
4	A	B	Negative	3	2	0
4	B	A	Negative	2	3	0
3	A	A	Negative	3	3	0
3	A	B	Negative	3	2	0
4	A	A	Negative	3	3	0
5	A	A	Negative	3	3	0
5	A	A	Negative	3	3	0
3	B	B	Negative	2	2	0
2	A	A	Negative	3	3	0
4	A	A	Negative	3	3	0
5	A	A	Negative	3	3	0
5	A	A	Negative	3	3	0
3	A	A	Negative	3	3	0
4	A	B	Negative	3	2	0
2	A	A	Negative	3	3	0
3	A	B	Negative	3	2	0
4	B	B	Negative	2	2	0
5	A	A	Negative	3	3	0
5	B	B	Negative	2	2	0
4	A	A	Negative	3	3	0
4	A	A	Negative	3	3	0
5	B	B	Negative	2	2	0
5	A	B	Negative	3	2	0
2	A	B	Negative	3	2	0
5	B	A	Negative	2	3	0
5	A	A	Negative	3	3	0
5	A	A	Negative	3	3	0
5	A	B	Negative	3	2	0
4	A	A	Negative	3	3	0
3	A	B	Negative	3	2	0
3	A	A	Negative	3	3	0
3	B	B	Negative	2	2	0
4	A	A	Negative	3	3	0
5	A	A	Negative	3	3	0
2	B	B	Negative	2	2	0
4	A	A	Negative	3	3	0
4	A	A	Negative	3	3	0
4	A	A	Negative	3	3	0
4	A	A	Negative	3	3	0
4	A	B	Negative	3	2	0
3	A	A	Negative	3	3	0
5	B	B	Negative	2	2	0
4	A	A	Negative	3	3	0
3	B	C	Negative	2	3	0
4	A	A	Negative	3	3	0
3	A	A	Negative	3	3	0
5	A	B	Negative	3	2	0
3	A	B	Negative	3	2	0
2	A	A	Negative	3	3	0
2	A	A	Negative	3	3	0
4	A	A	Negative	3	3	0
4	A	B	Negative	3	2	0
4	A	A	Negative	3	3	0
4	A	A	Negative	3	3	0
2	A	B	Negative	3	2	0
5	A	A	Negative	3	3	0
3	A	A	Negative	3	3	0
5	A	A	Negative	3	3	0
3	A	A	Negative	3	3	0
5	A	A	Negative	3	3	0
3	A	A	Negative	3	3	0
4	A	A	Negative	3	3	0
3	A	A	Negative	3	3	0
5	A	A	Negative	3	3	0
3	A	B	Negative	3	2	0
3	A	B	Negative	3	2	0
4	A	B	Negative	3	2	0
5	A	A	Negative	3	3	0
5	A	A	Negative	3	3	0
5	A	A	Negative	3	3	0
3	A	A	Negative	3	3	0
3	A	A	Negative	3	3	0
4	A	B	Negative	3	2	0
4	A	A	Negative	3	3	0
3	B	B	Negative	2	2	0
3	A	A	Negative	3	3	0
4	A	A	Negative	3	3	0
4	A	B	Negative	3	2	0
5	A	B	Negative	3	2	0
3	A	A	Negative	3	3	0
3	A	A	Negative	3	3	0
2	A	B	Negative	3	2	0
4	A	A	Negative	3	3	0
4	A	A	Negative	3	3	0
3	B	B	Negative	2	2	0
4	A	A	Negative	3	3	0
4	A	B	Negative	3	2	0
4	A	B	Negative	3	2	0
5	A	A	Negative	3	3	0
4	A	A	Negative	3	3	0
4	A	A	Negative	3	3	0
4	A	A	Negative	3	3	0
4	B	B	Negative	2	2	0
5	A	A	Negative	3	3	0
2	A	A	Negative	3	3	0
5	A	A	Negative	3	3	0
4	A	A	Negative	3	3	0
5	A	A	Negative	3	3	0
2	A	A	Negative	3	3	0
2	A	A	Negative	3	3	0
3	B	A	Negative	2	3	0
4	A	A	Negative	3	3	0
4	A	A	Negative	3	3	0
4	A	B	Negative	3	2	0
5	A	A	Negative	3	3	0
5	A	A	Negative	3	3	0
5	A	A	Negative	3	3	0
5	A	A	Negative	3	3	0
4	A	A	Negative	3	3	0
5	A	A	Negative	3	3	0
5	A	A	Negative	3	3	0
4	A	B	Negative	3	2	0
4	A	B	Negative	3	2	0
3	B	B	Negative	2	2	0
5	A	B	Negative	3	2	0
5	A	B	Negative	3	2	0
4	A	A	Negative	3	3	0
4	A	A	Negative	3	3	0
5	A	A	Negative	3	3	0
4	A	A	Negative	3	3	0
4	A	A	Negative	3	3	0
4	A	A	Negative	3	3	0
4	A	A	Negative	3	3	0
4	B	B	Negative	2	2	0
4	A	A	Negative	3	3	0
4	B	C	Negative	2	3	0
4	A	A	Negative	3	3	0
5	A	A	Negative	3	3	0
5	A	A	Negative	3	3	0
3	A	B	Negative	3	2	0
2	A	A	Negative	3	3	0
4	A	A	Negative	3	3	0
3	A	A	Negative	3	3	0
4	A	B	Negative	3	2	0
5	A	B	Negative	3	2	0
2	B	B	Negative	2	2	0
4	A	B	Negative	3	2	0
5	A	A	Negative	3	3	0
5	A	A	Negative	3	3	0
4	B	B	Negative	2	2	0
5	A	A	Negative	3	3	0
4	B	B	Negative	2	2	0
4	A	B	Negative	3	2	0
3	A	B	Negative	3	2	0
3	A	A	Negative	3	3	0
5	A	A	Negative	3	3	0
4	A	A	Negative	3	3	0
4	B	B	Negative	2	2	0
5	A	A	Negative	3	3	0
5	B	A	Negative	2	3	0
5	B	A	Negative	2	3	0
5	A	A	Negative	3	3	0
3	B	A	Negative	2	3	0
4	A	A	Negative	3	3	0
5	A	A	Negative	3	3	0
5	B	B	Negative	2	2	0
4	A	A	Negative	3	3	0
3	A	B	Negative	3	2	0
3	B	B	Negative	2	2	0
3	A	B	Negative	3	2	0
5	A	A	Negative	3	3	0
4	A	B	Negative	3	2	0
5	A	A	Negative	3	3	0
2	A	A	Negative	3	3	0
4	A	A	Negative	3	3	0
5	A	A	Negative	3	3	0
5	A	A	Negative	3	3	0
4	A	B	Negative	3	2	0
5	A	A	Negative	3	3	0
3	B	C	Negative	2	3	0
3	A	A	Negative	3	3	0
3	B	A	Negative	2	3	0
5	A	B	Negative	3	2	0
4	A	A	Negative	3	3	0
5	A	A	Negative	3	3	0
5	A	A	Negative	3	3	0
5	A	A	Negative	3	3	0
4	A	A	Negative	3	3	0
5	A	B	Negative	3	2	0
5	A	A	Negative	3	3	0
5	A	A	Negative	3	3	0
4	A	A	Negative	3	3	0
4	A	A	Negative	3	3	0
5	A	A	Negative	3	3	0
2	B	B	Negative	2	2	0
4	A	A	Negative	3	3	0
5	B	A	Negative	2	3	0
4	A	A	Negative	3	3	0
4	A	A	Negative	3	3	0
4	A	A	Negative	3	3	0
4	B	A	Negative	2	3	0
4	A	A	Negative	3	3	0
4	A	A	Negative	3	3	0
3	A	A	Negative	3	3	0
5	A	A	Negative	3	3	0
3	A	B	Negative	3	2	0
4	A	A	Negative	3	3	0
3	A	A	Negative	3	3	0
3	A	A	Negative	3	3	0
5	A	A	Negative	3	3	0
4	A	A	Negative	3	3	0
5	A	A	Negative	3	3	0
5	A	A	Negative	3	3	0
2	B	B	Negative	2	2	0
4	A	B	Negative	3	2	0
4	A	A	Negative	3	3	0
4	A	A	Negative	3	3	0
4	A	B	Negative	3	2	0
5	A	A	Negative	3	3	0
2	B	B	Negative	2	2	0
4	A	B	Negative	3	2	0
5	A	A	Negative	3	3	0
5	B	A	Negative	2	3	0
5	A	A	Negative	3	3	0
5	A	B	Negative	3	2	0
5	A	A	Negative	3	3	0
4	A	A	Negative	3	3	0
4	A	A	Negative	3	3	0
5	A	A	Negative	3	3	0
5	A	B	Negative	3	2	0
5	A	A	Negative	3	3	0
4	A	A	Negative	3	3	0
4	A	B	Negative	3	2	0
3	A	A	Negative	3	3	0
2	A	B	Negative	3	2	0
5	A	A	Negative	3	3	0
4	A	B	Negative	3	2	0
4	A	A	Negative	3	3	0
5	A	A	Negative	3	3	0
4	A	A	Negative	3	3	0
4	A	A	Negative	3	3	0
5	A	A	Negative	3	3	0
3	A	A	Negative	3	3	0
4	A	B	Negative	3	2	0
5	A	A	Negative	3	3	0
3	A	A	Negative	3	3	0
4	A	A	Negative	3	3	0
4	A	A	Negative	3	3	0
4	A	B	Negative	3	2	0
5	A	A	Negative	3	3	0
3	B	B	Negative	2	2	0
3	B	B	Negative	2	2	0
3	A	A	Negative	3	3	0
4	A	B	Negative	3	2	0
2	A	A	Negative	3	3	0
4	A	A	Negative	3	3	0
5	A	A	Negative	3	3	0
4	B	A	Negative	2	3	0
5	A	A	Negative	3	3	0
5	A	A	Negative	3	3	0
5	A	A	Negative	3	3	0
5	A	A	Negative	3	3	0
5	A	A	Negative	3	3	0
4	A	A	Negative	3	3	0
4	A	A	Negative	3	3	0
4	B	B	Negative	2	2	0
4	A	B	Negative	3	2	0
4	A	A	Negative	3	3	0
3	A	B	Negative	3	2	0
3	A	B	Negative	3	2	0
2	A	B	Negative	3	2	0
4	A	B	Negative	3	2	0
4	A	A	Negative	3	3	0
5	B	B	Negative	2	2	0
4	A	A	Negative	3	3	0
4	A	A	Negative	3	3	0
4	A	B	Negative	3	2	0
5	A	A	Negative	3	3	0
4	A	A	Negative	3	3	0
2	B	B	Negative	2	2	0
3	A	A	Negative	3	3	0
5	A	B	Negative	3	2	0
5	A	A	Negative	3	3	0
5	A	A	Negative	3	3	0
4	B	A	Negative	2	3	0
4	A	A	Negative	3	3	0
2	A	A	Negative	3	3	0
5	A	A	Negative	3	3	0
4	A	A	Negative	3	3	0
2	A	B	Negative	3	2	0
5	A	A	Negative	3	3	0
5	A	A	Negative	3	3	0
4	A	B	Negative	3	2	0
2	A	A	Negative	3	3	0
5	A	A	Negative	3	3	0
4	A	B	Negative	3	2	0
3	A	A	Negative	3	3	0
2	A	A	Negative	3	3	0
5	B	A	Negative	2	3	0
5	A	A	Negative	3	3	0
4	B	B	Negative	2	2	0
4	A	B	Negative	3	2	0
5	A	A	Negative	3	3	0
5	A	A	Negative	3	3	0
4	A	B	Negative	3	2	0
3	A	A	Negative	3	3	0
4	B	B	Negative	2	2	0
5	A	B	Negative	3	2	0
3	A	A	Negative	3	3	0
3	A	B	Negative	3	2	0
4	A	A	Negative	3	3	0
4	A	A	Negative	3	3	0
4	A	B	Negative	3	2	0
4	B	B	Negative	2	2	0
3	B	A	Negative	2	3	0
5	A	A	Negative	3	3	0
3	A	B	Negative	3	2	0
5	A	B	Negative	3	2	0
3	A	A	Negative	3	3	0
3	A	A	Negative	3	3	0
2	A	A	Negative	3	3	0
3	B	A	Negative	2	3	0
4	B	B	Negative	2	2	0
3	A	A	Negative	3	3	0
3	A	B	Negative	3	2	0
4	A	B	Negative	3	2	0
3	A	B	Negative	3	2	0
4	A	A	Negative	3	3	0
4	B	B	Negative	2	2	0
5	A	A	Negative	3	3	0
4	A	B	Negative	3	2	0
4	A	A	Negative	3	3	0
4	A	A	Negative	3	3	0
3	B	C	Negative	2	3	0
2	A	B	Negative	3	2	0
5	A	A	Negative	3	3	0
4	A	A	Negative	3	3	0
3	A	A	Negative	3	3	0
4	B	C	Negative	2	3	0
4	A	A	Negative	3	3	0
3	B	A	Negative	2	3	0
4	B	B	Negative	2	2	0
5	A	A	Negative	3	3	0
4	A	A	Negative	3	3	0
4	A	A	Negative	3	3	0
3	A	A	Negative	3	3	0
4	A	A	Negative	3	3	0
4	A	B	Negative	3	2	0
5	A	A	Negative	3	3	0
3	A	B	Negative	3	2	0
3	A	B	Negative	3	2	0
3	B	B	Negative	2	2	0
2	B	B	Negative	2	2	0
5	A	A	Negative	3	3	0
5	A	A	Negative	3	3	0
4	A	A	Negative	3	3	0
3	A	B	Negative	3	2	0
5	A	A	Negative	3	3	0
5	A	A	Negative	3	3	0
4	A	B	Negative	3	2	0
4	A	A	Negative	3	3	0
4	A	A	Negative	3	3	0
4	B	B	Negative	2	2	0
5	A	B	Negative	3	2	0
5	A	A	Negative	3	3	0
4	A	A	Negative	3	3	0
5	A	B	Negative	3	2	0
5	A	A	Negative	3	3	0
5	A	A	Negative	3	3	0
5	A	A	Negative	3	3	0
5	A	A	Negative	3	3	0
4	A	A	Negative	3	3	0
4	A	A	Negative	3	3	0
5	A	A	Negative	3	3	0
5	A	B	Negative	3	2	0
4	A	A	Negative	3	3	0
4	B	B	Negative	2	2	0
5	A	A	Negative	3	3	0
5	B	B	Negative	2	2	0
5	A	A	Negative	3	3	0
5	A	A	Negative	3	3	0
5	A	A	Negative	3	3	0
5	A	A	Negative	3	3	0
5	A	A	Negative	3	3	0
3	A	B	Negative	3	2	0
5	A	A	Negative	3	3	0
3	B	C	Negative	2	3	0
4	A	A	Negative	3	3	0
4	A	A	Negative	3	3	0
3	B	B	Negative	2	2	0
3	B	B	Negative	2	2	0
3	B	B	Negative	2	2	0
4	A	A	Negative	3	3	0
2	A	A	Negative	3	3	0
4	A	A	Negative	3	3	0
4	A	A	Negative	3	3	0
4	B	A	Negative	2	3	0
4	B	A	Negative	2	3	0
5	A	B	Negative	3	2	0
3	B	A	Negative	2	3	0
4	B	B	Negative	2	2	0
2	A	B	Negative	3	2	0
5	A	B	Negative	3	2	0
3	A	B	Negative	3	2	0
4	A	A	Negative	3	3	0
5	A	A	Negative	3	3	0
3	A	B	Negative	3	2	0
3	A	B	Negative	3	2	0
3	A	B	Negative	3	2	0
4	A	B	Negative	3	2	0
4	B	B	Negative	2	2	0
4	B	A	Negative	2	3	0
2	A	B	Negative	3	2	0
2	A	B	Negative	3	2	0
5	A	B	Negative	3	2	0
5	B	B	Negative	2	2	0
3	A	A	Negative	3	3	0
4	B	C	Negative	2	3	0
4	A	A	Negative	3	3	0
4	A	A	Negative	3	3	0
3	B	B	Negative	2	2	0
3	A	A	Negative	3	3	0
2	A	A	Negative	3	3	0
3	A	B	Negative	3	2	0
4	A	B	Negative	3	2	0
2	B	A	Negative	2	3	0
4	B	A	Negative	2	3	0
4	A	A	Negative	3	3	0
4	B	A	Negative	2	3	0
3	A	B	Negative	3	2	0
2	A	B	Negative	3	2	0
3	B	B	Negative	2	2	0
4	B	B	Negative	2	2	0
4	A	A	Negative	3	3	0
5	A	A	Negative	3	3	0
4	B	B	Negative	2	2	0
5	B	B	Negative	2	2	0
3	A	B	Negative	3	2	0
5	B	A	Negative	2	3	0
3	A	A	Negative	3	3	0
3	A	A	Negative	3	3	0
4	A	A	Negative	3	3	0
4	A	A	Negative	3	3	0
4	A	A	Negative	3	3	0
3	A	B	Negative	3	2	0
4	B	A	Negative	2	3	0
5	B	B	Negative	2	2	0
4	A	A	Negative	3	3	0
5	A	B	Negative	3	2	0
3	A	B	Negative	3	2	0
4	A	B	Negative	3	2	0
4	A	A	Negative	3	3	0
4	B	A	Negative	2	3	0
4	A	A	Negative	3	3	0
2	A	A	Negative	3	3	0
3	A	B	Negative	3	2	0
3	A	A	Negative	3	3	0
4	A	A	Negative	3	3	0
3	A	B	Negative	3	2	0
4	B	A	Negative	2	3	0
2	A	A	Negative	3	3	0
4	A	B	Negative	3	2	0
2	B	B	Negative	2	2	0
2	B	C	Negative	2	3	0
4	A	A	Negative	3	3	0
4	A	A	Negative	3	3	0
4	B	B	Negative	2	2	0
4	B	B	Negative	2	2	0
2	A	B	Negative	3	2	0
4	A	B	Negative	3	2	0
2	A	B	Negative	3	2	0
2	A	B	Negative	3	2	0
2	A	B	Negative	3	2	0
5	B	B	Negative	2	2	0
3	B	B	Negative	2	2	0
2	A	B	Negative	3	2	0
4	A	B	Negative	3	2	0
4	B	A	Negative	2	3	0
3	B	B	Negative	2	2	0
2	B	B	Negative	2	2	0
3	A	A	Negative	3	3	0
4	A	A	Negative	3	3	0
2	B	B	Negative	2	2	0
4	A	A	Negative	3	3	0
2	A	A	Negative	3	3	0
2	B	B	Negative	2	2	0
5	A	A	Negative	3	3	0
4	A	A	Negative	3	3	0
4	A	A	Negative	3	3	0
4	A	A	Negative	3	3	0
3	B	B	Negative	2	2	0
4	A	B	Negative	3	2	0
5	A	B	Negative	3	2	0
3	A	B	Negative	3	2	0
3	A	B	Negative	3	2	0
4	A	A	Negative	3	3	0
4	A	A	Negative	3	3	0
2	B	A	Negative	2	3	0
5	A	B	Negative	3	2	0
4	A	B	Negative	3	2	0
5	A	A	Negative	3	3	0
2	A	B	Negative	3	2	0
5	B	B	Negative	2	2	0
3	B	B	Negative	2	2	0
3	B	B	Negative	2	2	0
2	A	A	Negative	3	3	0
4	A	A	Negative	3	3	0
2	B	A	Negative	2	3	0
4	A	B	Negative	3	2	0
4	A	B	Negative	3	2	0
3	A	A	Negative	3	3	0
4	A	A	Negative	3	3	0
5	A	A	Negative	3	3	0
4	A	A	Negative	3	3	0
3	B	A	Negative	2	3	0
3	A	A	Negative	3	3	0
4	B	B	Negative	2	2	0
4	B	A	Negative	2	3	0
4	B	B	Negative	2	2	0
5	B	B	Negative	2	2	0
4	A	B	Negative	3	2	0
3	B	B	Negative	2	2	0
4	A	A	Negative	3	3	0
4	A	A	Negative	3	3	0
3	A	A	Negative	3	3	0
4	A	B	Negative	3	2	0
4	A	A	Negative	3	3	0
4	B	C	Negative	2	3	0
5	A	B	Negative	3	2	0
5	A	A	Negative	3	3	0
5	A	A	Negative	3	3	0
4	A	B	Negative	3	2	0
5	B	C	Negative	2	3	0
2	B	B	Negative	2	2	0
2	B	B	Negative	2	2	0
3	A	A	Negative	3	3	0
5	A	A	Negative	3	3	0
5	A	B	Negative	3	2	0
4	A	A	Negative	3	3	0
4	B	B	Negative	2	2	0
4	A	B	Negative	3	2	0
3	A	B	Negative	3	2	0
5	A	A	Negative	3	3	0
4	A	A	Negative	3	3	0
4	C	C	Negative	1	3	0
4	A	B	Negative	3	2	0
4	A	B	Negative	3	2	0
2	B	A	Negative	2	3	0
4	A	A	Negative	3	3	0
3	A	A	Negative	3	3	0
4	A	A	Negative	3	3	0
2	B	B	Negative	2	2	0
4	A	A	Negative	3	3	0
4	A	B	Negative	3	2	0
4	A	A	Negative	3	3	0
2	A	A	Negative	3	3	0
2	B	B	Negative	2	2	0
4	B	B	Negative	2	2	0
3	A	A	Negative	3	3	0
3	B	C	Negative	2	3	0
3	A	B	Negative	3	2	0
3	A	B	Negative	3	2	0
2	B	B	Negative	2	2	0
4	A	A	Negative	3	3	0
4	A	B	Negative	3	2	0
2	A	B	Negative	3	2	0
3	A	A	Negative	3	3	0
5	B	C	Negative	2	3	0
4	A	A	Negative	3	3	0
4	B	B	Negative	2	2	0
3	A	A	Negative	3	3	0
4	A	B	Negative	3	2	0
3	B	B	Negative	2	2	0
3	A	B	Negative	3	2	0
4	A	A	Negative	3	3	0
4	A	A	Negative	3	3	0
3	A	A	Negative	3	3	0
4	A	A	Negative	3	3	0
2	A	A	Negative	3	3	0
3	A	A	Negative	3	3	0
2	A	B	Negative	3	2	0
3	B	B	Negative	2	2	0
4	A	A	Negative	3	3	0
4	A	B	Negative	3	2	0
3	A	A	Negative	3	3	0
5	B	A	Negative	2	3	0
3	A	B	Negative	3	2	0
4	A	B	Negative	3	2	0
4	A	B	Negative	3	2	0
3	A	B	Negative	3	2	0
3	A	B	Negative	3	2	0
2	A	A	Negative	3	3	0
3	B	B	Negative	2	2	0
4	A	A	Negative	3	3	0
3	A	B	Negative	3	2	0
4	A	B	Negative	3	2	0
4	A	B	Negative	3	2	0
4	B	B	Negative	2	2	0
3	A	B	Negative	3	2	0
3	B	A	Negative	2	3	0
4	A	A	Negative	3	3	0
4	A	B	Negative	3	2	0
3	B	B	Negative	2	2	0
2	A	B	Negative	3	2	0
2	A	B	Negative	3	2	0
3	B	A	Negative	2	3	0
3	A	B	Negative	3	2	0
2	A	B	Negative	3	2	0
3	A	B	Negative	3	2	0
4	A	A	Negative	3	3	0
4	A	A	Negative	3	3	0
5	A	B	Negative	3	2	0
2	A	A	Negative	3	3	0
4	B	C	Negative	2	3	0
2	A	A	Negative	3	3	0
4	A	A	Negative	3	3	0
4	A	B	Negative	3	2	0
3	B	A	Negative	2	3	0
5	A	A	Negative	3	3	0
4	B	A	Negative	2	3	0
4	A	A	Negative	3	3	0
3	A	A	Negative	3	3	0
2	A	B	Negative	3	2	0
4	A	A	Negative	3	3	0
5	A	A	Negative	3	3	0
3	A	B	Negative	3	2	0
4	B	B	Negative	2	2	0
3	A	B	Negative	3	2	0
2	B	B	Negative	2	2	0
4	B	A	Negative	2	3	0
3	A	A	Negative	3	3	0
4	A	A	Negative	3	3	0
3	A	A	Negative	3	3	0
4	B	B	Negative	2	2	0
4	A	A	Negative	3	3	0
2	A	B	Negative	3	2	0
4	B	C	Negative	2	3	0
4	B	B	Negative	2	2	0
4	B	B	Negative	2	2	0
3	A	B	Negative	3	2	0
2	B	B	Negative	2	2	0
5	A	B	Negative	3	2	0
5	A	A	Negative	3	3	0
3	B	C	Negative	2	3	0
2	B	C	Negative	2	3	0
5	A	A	Negative	3	3	0
4	A	B	Negative	3	2	0
4	A	A	Negative	3	3	0
3	A	A	Negative	3	3	0
4	A	A	Negative	3	3	0
3	A	A	Negative	3	3	0
4	A	B	Negative	3	2	0
4	A	A	Negative	3	3	0
3	A	A	Negative	3	3	0
5	B	B	Negative	2	2	0
4	A	A	Negative	3	3	0
4	B	A	Negative	2	3	0
4	B	B	Negative	2	2	0
4	A	A	Negative	3	3	0
4	C	B	Negative	1	2	0
2	B	B	Negative	2	2	0
2	A	B	Negative	3	2	0
3	B	B	Negative	2	2	0
4	A	B	Negative	3	2	0
4	A	A	Negative	3	3	0
3	A	A	Negative	3	3	0
5	B	A	Negative	2	3	0
3	A	B	Negative	3	2	0
3	B	B	Negative	2	2	0
3	B	A	Negative	2	3	0
4	A	B	Negative	3	2	0
5	A	A	Negative	3	3	0
4	A	B	Negative	3	2	0
3	A	B	Negative	3	2	0
5	A	A	Negative	3	3	0
4	B	A	Negative	2	3	0
5	B	B	Negative	2	2	0
4	A	B	Negative	3	2	0
5	A	A	Negative	3	3	0
4	A	A	Negative	3	3	0
3	B	A	Negative	2	3	0
4	A	A	Negative	3	3	0
3	A	B	Negative	3	2	0
3	A	B	Negative	3	2	0
5	B	A	Negative	2	3	0
2	A	B	Negative	3	2	0
3	A	B	Negative	3	2	0
3	A	B	Negative	3	2	0
3	B	B	Negative	2	2	0
3	A	A	Negative	3	3	0
3	B	A	Negative	2	3	0
2	B	A	Negative	2	3	0
3	A	B	Negative	3	2	0
4	B	B	Negative	2	2	0
3	A	A	Negative	3	3	0
3	A	A	Negative	3	3	0
2	A	B	Negative	3	2	0
2	A	A	Negative	3	3	0
5	B	A	Negative	2	3	0
5	B	B	Negative	2	2	0
4	A	B	Negative	3	2	0
2	A	A	Negative	3	3	0
3	A	A	Negative	3	3	0
4	A	A	Negative	3	3	0
4	A	A	Negative	3	3	0
5	B	B	Negative	2	2	0
3	A	B	Negative	3	2	0
3	A	B	Negative	3	2	0
4	A	A	Negative	3	3	0
3	A	A	Negative	3	3	0
3	A	A	Negative	3	3	0
4	A	B	Negative	3	2	0
4	A	A	Negative	3	3	0
3	A	A	Negative	3	3	0
4	B	B	Negative	2	2	0
4	A	B	Negative	3	2	0
3	A	B	Negative	3	2	0
3	A	A	Negative	3	3	0
4	A	A	Negative	3	3	0
4	A	B	Negative	3	2	0
4	B	B	Negative	2	2	0
4	A	A	Negative	3	3	0
3	B	B	Negative	2	2	0
2	A	A	Negative	3	3	0
4	B	B	Negative	2	2	0
4	A	A	Negative	3	3	0
5	A	A	Negative	3	3	0
2	B	B	Negative	2	2	0
4	A	B	Negative	3	2	0
3	A	B	Negative	3	2	0
3	B	C	Negative	2	3	0
4	A	B	Negative	3	2	0
2	B	C	Negative	2	3	0
4	A	A	Negative	3	3	0
2	A	A	Negative	3	3	0
4	A	A	Negative	3	3	0
4	A	C	Negative	3	3	0
3	B	B	Negative	2	2	0
2	B	B	Negative	2	2	0
3	B	B	Negative	2	2	0
3	A	B	Negative	3	2	0
4	B	C	Negative	2	3	0
2	A	A	Negative	3	3	0
3	B	A	Negative	2	3	0
4	B	B	Negative	2	2	0
4	B	A	Negative	2	3	0
3	A	B	Negative	3	2	0
3	A	A	Negative	3	3	0
3	A	A	Negative	3	3	0
3	A	A	Negative	3	3	0
3	A	A	Negative	3	3	0
4	B	A	Negative	2	3	0
3	A	B	Negative	3	2	0
4	A	B	Negative	3	2	0
2	B	B	Negative	2	2	0
4	A	B	Negative	3	2	0
3	A	B	Negative	3	2	0
4	A	B	Negative	3	2	0
2	A	A	Negative	3	3	0
3	A	A	Negative	3	3	0
4	A	B	Negative	3	2	0
4	A	A	Negative	3	3	0
3	A	A	Negative	3	3	0
4	A	A	Negative	3	3	0
4	A	A	Negative	3	3	0
4	B	B	Negative	2	2	0
5	A	B	Negative	3	2	0
4	A	A	Negative	3	3	0
5	A	A	Negative	3	3	0
4	A	A	Negative	3	3	0
5	A	A	Negative	3	3	0
3	A	A	Negative	3	3	0
2	A	A	Negative	3	3	0
4	B	A	Negative	2	3	0
3	A	A	Negative	3	3	0
5	A	A	Negative	3	3	0
5	A	A	Negative	3	3	0
4	A	A	Negative	3	3	0
5	A	B	Negative	3	2	0
4	A	A	Negative	3	3	0
4	A	A	Negative	3	3	0
4	A	A	Negative	3	3	0
4	A	A	Negative	3	3	0
3	A	A	Negative	3	3	0
4	A	A	Negative	3	3	0
4	B	B	Negative	2	2	0
2	A	B	Negative	3	2	0
3	A	A	Negative	3	3	0
4	A	A	Negative	3	3	0
4	A	B	Negative	3	2	0
4	A	B	Negative	3	2	0
4	A	B	Negative	3	2	0
4	A	B	Negative	3	2	0
4	A	A	Negative	3	3	0
4	B	B	Negative	2	2	0
5	A	B	Negative	3	2	0
3	B	C	Negative	2	3	0
4	A	B	Negative	3	2	0
3	B	B	Negative	2	2	0
2	A	A	Negative	3	3	0
3	A	B	Negative	3	2	0
4	A	A	Negative	3	3	0
4	B	B	Negative	2	2	0
4	A	A	Negative	3	3	0
2	A	B	Negative	3	2	0
4	B	B	Negative	2	2	0
5	B	A	Negative	2	3	0
2	A	A	Negative	3	3	0
2	B	C	Negative	2	3	0
5	A	A	Negative	3	3	0
3	A	C	Negative	3	3	0
2	B	A	Negative	2	3	0
4	A	A	Negative	3	3	0
4	A	A	Negative	3	3	0
4	A	A	Negative	3	3	0
2	B	B	Negative	2	2	0
5	B	B	Negative	2	2	0
5	A	A	Negative	3	3	0
4	A	A	Negative	3	3	0
4	B	B	Negative	2	2	0
4	A	A	Negative	3	3	0
4	A	B	Negative	3	2	0
3	A	B	Negative	3	2	0
2	B	C	Negative	2	3	0
2	A	B	Negative	3	2	0
5	A	A	Negative	3	3	0
3	A	A	Negative	3	3	0
5	B	B	Negative	2	2	0
2	A	B	Negative	3	2	0
4	A	A	Negative	3	3	0
4	A	B	Negative	3	2	0
5	B	A	Negative	2	3	0
3	B	B	Negative	2	2	0
2	B	B	Negative	2	2	0
2	B	B	Negative	2	2	0
3	B	B	Negative	2	2	0
2	A	B	Negative	3	2	0
4	A	A	Negative	3	3	0
4	A	A	Negative	3	3	0
4	A	A	Negative	3	3	0
3	A	A	Negative	3	3	0
5	B	B	Negative	2	2	0
4	A	A	Negative	3	3	0
2	A	B	Negative	3	2	0
4	A	A	Negative	3	3	0
4	A	B	Negative	3	2	0
3	A	B	Negative	3	2	0
4	A	A	Negative	3	3	0
4	A	B	Negative	3	2	0
4	A	A	Negative	3	3	0
3	A	A	Negative	3	3	0
2	A	A	Negative	3	3	0
3	A	A	Negative	3	3	0
3	A	B	Negative	3	2	0
4	A	B	Negative	3	2	0
2	A	B	Negative	3	2	0
4	A	B	Negative	3	2	0
4	A	B	Negative	3	2	0
4	B	A	Negative	2	3	0
4	A	B	Negative	3	2	0
4	A	B	Negative	3	2	0
5	A	A	Negative	3	3	0
4	A	A	Negative	3	3	0
2	B	C	Negative	2	3	0
4	A	B	Negative	3	2	0
4	A	A	Negative	3	3	0
4	B	A	Negative	2	3	0
2	B	B	Negative	2	2	0
5	A	A	Negative	3	3	0
3	B	B	Negative	2	2	0
4	A	A	Negative	3	3	0
2	A	B	Negative	3	2	0
4	B	C	Negative	2	3	0
5	A	B	Negative	3	2	0
4	A	B	Negative	3	2	0
5	A	A	Negative	3	3	0
4	A	A	Negative	3	3	0
3	A	A	Negative	3	3	0
4	A	A	Negative	3	3	0
4	A	A	Negative	3	3	0
4	A	A	Negative	3	3	0
3	A	B	Negative	3	2	0
2	A	B	Negative	3	2	0
5	A	A	Negative	3	3	0
4	A	A	Negative	3	3	0
3	A	B	Negative	3	2	0
5	A	A	Negative	3	3	0
4	A	B	Negative	3	2	0
2	A	A	Negative	3	3	0
4	A	A	Negative	3	3	0
4	A	B	Negative	3	2	0
3	A	A	Negative	3	3	0
4	A	A	Negative	3	3	0
3	A	B	Negative	3	2	0
4	A	A	Negative	3	3	0
2	A	A	Negative	3	3	0
2	A	A	Negative	3	3	0
4	A	A	Negative	3	3	0
2	A	A	Negative	3	3	0
3	B	B	Negative	2	2	0
3	B	A	Negative	2	3	0
3	A	A	Negative	3	3	0
5	A	A	Negative	3	3	0
5	A	A	Negative	3	3	0
4	A	A	Negative	3	3	0
4	B	B	Negative	2	2	0
5	A	A	Negative	3	3	0
5	A	A	Negative	3	3	0
3	A	A	Negative	3	3	0
4	B	A	Negative	2	3	0
4	A	A	Negative	3	3	0
3	A	A	Negative	3	3	0
4	A	A	Negative	3	3	0
4	A	B	Negative	3	2	0
4	A	B	Negative	3	2	0
4	B	A	Negative	2	3	0
4	A	A	Negative	3	3	0
4	A	A	Negative	3	3	0
4	A	B	Negative	3	2	0
3	B	B	Negative	2	2	0
3	A	A	Negative	3	3	0
3	A	B	Negative	3	2	0
3	A	B	Negative	3	2	0
4	A	B	Negative	3	2	0
5	A	B	Negative	3	2	0
5	A	B	Negative	3	2	0
5	A	A	Negative	3	3	0
3	A	B	Negative	3	2	0
5	A	A	Negative	3	3	0
2	B	B	Negative	2	2	0
3	A	A	Negative	3	3	0
4	A	B	Negative	3	2	0
2	B	B	Negative	2	2	0
4	A	A	Negative	3	3	0
4	A	A	Negative	3	3	0
2	A	B	Negative	3	2	0
2	B	B	Negative	2	2	0
4	A	A	Negative	3	3	0
2	A	A	Negative	3	3	0
4	A	B	Negative	3	2	0
5	B	A	Negative	2	3	0
4	A	A	Negative	3	3	0
3	A	A	Negative	3	3	0
4	B	C	Negative	2	3	0
2	B	B	Negative	2	2	0
5	A	A	Negative	3	3	0
4	B	B	Negative	2	2	0
5	A	B	Negative	3	2	0
3	A	B	Negative	3	2	0
3	A	A	Negative	3	3	0
3	A	B	Negative	3	2	0
3	A	B	Negative	3	2	0
4	A	A	Negative	3	3	0
4	A	A	Negative	3	3	0
3	B	B	Negative	2	2	0
2	B	B	Negative	2	2	0
2	A	A	Negative	3	3	0
4	B	B	Negative	2	2	0
3	B	C	Negative	2	3	0
5	A	B	Negative	3	2	0
2	B	B	Negative	2	2	0
3	B	A	Negative	2	3	0
4	B	A	Negative	2	3	0
3	B	A	Negative	2	3	0
4	B	B	Negative	2	2	0
3	A	A	Negative	3	3	0
4	B	B	Negative	2	2	0
4	A	B	Negative	3	2	0
3	B	C	Negative	2	3	0
4	A	A	Negative	3	3	0
4	A	B	Negative	3	2	0
4	A	A	Negative	3	3	0
4	A	B	Negative	3	2	0
5	A	A	Negative	3	3	0
4	B	A	Negative	2	3	0
4	B	C	Negative	2	3	0
4	A	B	Negative	3	2	0
4	A	A	Negative	3	3	0
3	B	B	Negative	2	2	0
4	B	A	Negative	2	3	0
4	A	A	Negative	3	3	0
4	B	C	Negative	2	3	0
3	B	B	Negative	2	2	0
4	A	A	Negative	3	3	0
4	A	B	Negative	3	2	0
3	A	B	Negative	3	2	0
4	A	A	Negative	3	3	0
3	A	A	Negative	3	3	0
5	A	A	Negative	3	3	0
4	A	A	Negative	3	3	0
4	A	A	Negative	3	3	0
2	B	B	Negative	2	2	0
4	A	A	Negative	3	3	0
4	A	A	Negative	3	3	0
3	A	B	Negative	3	2	0
4	A	A	Negative	3	3	0
4	A	A	Negative	3	3	0
2	A	B	Negative	3	2	0
4	A	A	Negative	3	3	0
5	A	A	Negative	3	3	0
4	B	B	Negative	2	2	0
5	A	B	Negative	3	2	0
5	A	B	Negative	3	2	0
5	A	A	Negative	3	3	0
5	A	A	Negative	3	3	0
5	A	B	Negative	3	2	0
3	B	B	Negative	2	2	0
3	B	B	Negative	2	2	0
3	B	A	Negative	2	3	0
3	A	A	Negative	3	3	0
3	B	C	Negative	2	3	0
4	B	B	Negative	2	2	0
5	A	A	Negative	3	3	0
5	A	A	Negative	3	3	0
5	A	A	Negative	3	3	0
4	A	B	Negative	3	2	0
3	A	A	Negative	3	3	0
2	A	B	Negative	3	2	0
4	A	A	Negative	3	3	0
3	B	B	Negative	2	2	0
4	B	B	Negative	2	2	0
3	A	B	Negative	3	2	0
2	B	B	Negative	2	2	0
3	B	C	Negative	2	3	0
3	A	B	Negative	3	2	0
3	B	B	Negative	2	2	0
2	B	A	Negative	2	3	0
3	A	A	Negative	3	3	0
4	B	B	Negative	2	2	0
3	A	A	Negative	3	3	0
3	B	B	Negative	2	2	0
5	B	B	Negative	2	2	0
3	A	A	Negative	3	3	0
4	A	B	Negative	3	2	0
4	B	A	Negative	2	3	0
4	A	A	Negative	3	3	0
3	A	B	Negative	3	2	0
4	A	B	Negative	3	2	0
5	B	B	Negative	2	2	0
4	A	A	Negative	3	3	0
3	A	B	Positive	3	2	1
4	A	A	Positive	3	3	1
3	A	A	Positive	3	3	1
5	A	A	Positive	3	3	1
5	A	B	Positive	3	2	1
4	A	A	Positive	3	3	1
4	A	A	Positive	3	3	1
4	A	A	Positive	3	3	1
4	A	B	Positive	3	2	1
3	B	B	Positive	2	2	1
3	A	B	Positive	3	2	1
4	A	A	Positive	3	3	1
3	A	A	Positive	3	3	1
4	A	A	Positive	3	3	1
4	A	A	Positive	3	3	1
3	A	B	Positive	3	2	1
3	A	B	Positive	3	2	1
5	A	A	Positive	3	3	1
4	A	A	Positive	3	3	1
4	A	A	Positive	3	3	1
4	A	A	Positive	3	3	1
4	B	B	Positive	2	2	1
4	A	B	Positive	3	2	1
5	A	A	Positive	3	3	1
5	A	A	Positive	3	3	1
5	A	A	Positive	3	3	1
5	A	B	Positive	3	2	1
4	A	A	Positive	3	3	1
5	A	A	Positive	3	3	1
2	A	A	Positive	3	3	1
4	A	B	Positive	3	2	1
4	A	B	Positive	3	2	1
4	A	A	Positive	3	3	1
4	A	A	Positive	3	3	1
4	A	A	Positive	3	3	1
4	A	A	Positive	3	3	1
5	A	A	Positive	3	3	1
4	A	A	Positive	3	3	1
4	A	B	Positive	3	2	1
5	A	A	Positive	3	3	1
3	A	A	Positive	3	3	1
4	A	A	Positive	3	3	1
4	A	A	Positive	3	3	1
5	A	A	Positive	3	3	1
4	A	A	Positive	3	3	1
4	A	B	Positive	3	2	1
4	A	A	Positive	3	3	1
5	A	A	Positive	3	3	1
4	A	A	Positive	3	3	1
2	A	A	Positive	3	3	1
5	A	A	Positive	3	3	1
5	A	A	Positive	3	3	1
4	A	A	Positive	3	3	1
4	A	A	Positive	3	3	1
4	A	A	Positive	3	3	1
4	A	A	Positive	3	3	1
3	A	A	Positive	3	3	1
5	A	A	Positive	3	3	1
4	A	A	Positive	3	3	1
4	A	A	Positive	3	3	1
5	A	A	Positive	3	3	1
4	A	A	Positive	3	3	1
5	A	A	Positive	3	3	1
4	A	A	Positive	3	3	1
4	A	B	Positive	3	2	1
4	A	A	Positive	3	3	1
4	A	B	Positive	3	2	1
5	A	A	Positive	3	3	1
4	B	B	Positive	2	2	1
4	A	B	Positive	3	2	1
3	A	B	Positive	3	2	1
4	A	A	Positive	3	3	1
4	A	B	Positive	3	2	1
5	A	A	Positive	3	3	1
4	B	B	Positive	2	2	1
5	A	A	Positive	3	3	1
4	A	A	Positive	3	3	1
4	B	A	Positive	2	3	1
3	A	A	Positive	3	3	1
4	A	A	Positive	3	3	1
4	A	A	Positive	3	3	1
5	A	A	Positive	3	3	1
5	A	A	Positive	3	3	1
3	A	A	Positive	3	3	1
5	A	A	Positive	3	3	1
4	A	A	Positive	3	3	1
4	A	A	Positive	3	3	1
5	A	A	Positive	3	3	1
4	A	A	Positive	3	3	1
4	A	A	Positive	3	3	1
5	A	A	Positive	3	3	1
3	A	A	Positive	3	3	1
5	A	A	Positive	3	3	1
3	A	B	Positive	3	2	1
4	A	A	Positive	3	3	1
4	A	A	Positive	3	3	1
5	A	A	Positive	3	3	1
5	A	A	Positive	3	3	1
5	A	A	Positive	3	3	1
5	A	A	Positive	3	3	1
4	A	A	Positive	3	3	1
4	A	A	Positive	3	3	1
5	A	B	Positive	3	2	1
4	A	B	Positive	3	2	1
4	A	A	Positive	3	3	1
4	A	A	Positive	3	3	1
4	A	A	Positive	3	3	1
5	A	A	Positive	3	3	1
4	A	B	Positive	3	2	1
4	A	B	Positive	3	2	1
5	A	A	Positive	3	3	1
4	A	B	Positive	3	2	1
4	A	A	Positive	3	3	1
4	A	A	Positive	3	3	1
5	A	A	Positive	3	3	1
4	A	A	Positive	3	3	1
4	A	A	Positive	3	3	1
4	A	A	Positive	3	3	1
4	A	B	Positive	3	2	1
4	A	A	Positive	3	3	1
4	A	B	Positive	3	2	1
5	A	A	Positive	3	3	1
4	A	A	Positive	3	3	1
4	A	B	Positive	3	2	1
5	A	A	Positive	3	3	1
5	A	A	Positive	3	3	1
2	A	A	Positive	3	3	1
5	A	A	Positive	3	3	1
4	A	B	Positive	3	2	1
4	A	A	Positive	3	3	1
3	A	A	Positive	3	3	1
5	A	A	Positive	3	3	1
5	A	A	Positive	3	3	1
5	A	A	Positive	3	3	1
5	A	A	Positive	3	3	1
4	A	A	Positive	3	3	1
5	A	A	Positive	3	3	1
4	A	B	Positive	3	2	1
5	A	A	Positive	3	3	1
5	A	A	Positive	3	3	1
5	A	A	Positive	3	3	1
5	A	A	Positive	3	3	1
4	A	B	Positive	3	2	1
5	A	A	Positive	3	3	1
5	A	A	Positive	3	3	1
4	A	B	Positive	3	2	1
5	A	A	Positive	3	3	1
4	A	A	Positive	3	3	1
[truncated: 61 more rows]
